# Supplementary material for: Correction: Multivalent Presentation of MPL by Porous Silicon Microparticles Favors T Helper 1 Polarization Enhancing the Anti-Tumor Efficacy of Doxorubicin Nanoliposomes
Source: PLoS One. 2024 Nov 21;19(11):e0314577. doi: 10.1371/journal.pone.0314577 (PMC11581198; doi:10.1371/journal.pone.0314577)
Supplement: S1 File — (ZIP) [file pone.0314577.s001.zip]

Archive with 25 entries (25 files):
- S1 File/Fig 5D/26 DOX-NP + pSi-MPL.tif
- S1 File/Fig 5D/26 PBS.tif
- S1 File/Fig 5D/26 pSi-MPL.tif
- S1 File/Fig 5D/26 DOX-NP.tif
- S1 File/Fig 5D/21 Dox-NP+pSi-MPL.tif
- S1 File/Fig 5D/21 pSi-MPL.tif
- S1 File/Fig 5D/21 PBS.tif
- S1 File/Fig 5D/14 pSi-MPL.tif
- S1 File/Fig 5D/21 Dox-NP.tif
- S1 File/Fig 5D/14 PBS.tif
- S1 File/Fig 5D/14 Dox-NP+pSi-MPL.tif
- S1 File/Fig 5D/14 Dox-NP.tif
- S1 File/Fig 5D/7 PBS.tif
- S1 File/Fig 5D/7 Dox-NP.tif
- S1 File/Fig 5D/7 Dox-NP+pSi-MPL.tif
- S1 File/Fig 5D/7  pSi-MPL.tif
- S1 File/Fig 5H/17 PBS.tif
- S1 File/Fig 5H/24 DOX +pSi-MPL group.tif
- S1 File/Fig 5H/24 PBS.tif
- S1 File/Fig 5H/17 DOX.tif
- S1 File/Fig 5H/24 DOX.tif
- S1 File/Fig 5H/10 PBS.tif
- S1 File/Fig 5H/17 DOX+pSi-MPL.tif
- S1 File/Fig 5H/10 DOX+pSi-MPL.tif
- S1 File/Fig 5H/10 DOX.tif
